# Supplementary material for: Pond Acoustic Sampling Scheme: A draft protocol for rapid acoustic data collection in small waterbodies
Source: Ecol Evol. 2021 May 1;11(12):7532–43. doi: 10.1002/ece3.7585 (PMC8216941; doi:10.1002/ece3.7585)
Supplement: Supplementary file 1 — Data S1 [file ECE3-11-7532-s001.zip]

Archive with 3 entries (3 files):
- ece37585-sup-0001-field_data_form.pdf
- ece37585-sup-0002-hmmss_location.csv
- ece37585-sup-0003-PASS_ACI_spectro.R
