# Supplementary material for: Pond Acoustic Sampling Scheme: A draft protocol for rapid acoustic data collection in small waterbodies
Source: Ecol Evol. 2021 May 1;11(12):7532–43. doi: 10.1002/ece3.7585 (PMC8216941; doi:10.1002/ece3.7585)
Supplement: Supplementary file 1 — Data S1 [file ECE3-11-7532-s001.zip › ece37585-sup-0002-hmmss_location.csv]

Surveyor	Sample_Date	Start_Time	Pond_Ref	Pond_Name_Location	Latitude	Longitude	Recorder_Make_Model	Hydrophone_Make_Model	Sample_Rate_kHz	Bit_Depth	Gain_dB	Air_Temp_Celsius	Rain_yn	Cloud_percent	Pond_Area_m2	Inflow_yn	Permanence	Water_quality	Perimeter_shade_percent	Macrophyte_cover_percent	Waterfowl_impact	Fish_present	Terrestrial_habitat	Photo_ref	Audio_file_ref	pH	Dissolved_Oxygen_mgL	Total_dissolved_solids_mgL	Conductivity_uScm	Water_Temp_Celsius
