# Supplementary material for: Pond Acoustic Sampling Scheme: A draft protocol for rapid acoustic data collection in small waterbodies
Source: Ecol Evol. 2021 May 1;11(12):7532–43. doi: 10.1002/ece3.7585 (PMC8216941; doi:10.1002/ece3.7585)
Supplement: Supplementary file 1 — Data S1 [file ECE3-11-7532-s001.zip › ece37585-sup-0003-PASS_ACI_spectro.R]

#PASS ACI plot
#Carlos Abrahams, Camille Desjonquères, Jack Greenhalgh
#July 2020

#####
#Script requires seewave and tuneR packages
library(seewave)
library(tuneR)

#####
#Import 10-minute wav file using readWave function
pondwav <- readWave(file.choose())

#####
#Create ACI scores to for 1-minute sections...
#Create 60-second cut marks to slice the 10-min WAV
cutmarks <-seq(from = 0 , to = 540, by = 60)
#Create blank vector to write ACI scores into
ACI_scores <- vector("double", 10)
#For loop to cut 1 minute sections of WAV and calculate ACI for each section
for (i in seq_along(cutmarks)) {
  ACI_scores[[i]] <- ACI(cutw(pondwav, from = cutmarks[[i]], to = (cutmarks[[i]]+60)), f = 24000)
}

#Round ACI scores and change to character vector for plotting
ACI_round <- as.character(round(ACI_scores, 0))


######
#Create spectrogram with minute line divisions...
#Use spectro to plot spectrogram
spectro(pondwav, wl = 512, ovlp = 50, zp = 16, osc = FALSE, fastdisp = TRUE, plot = TRUE, f = 48000, 
        collevels =seq(-75,-25,1), colgrid = "#00000000", 
        axisX = FALSE, tlab="Time (min)",
        flim = c(0,12))
axis(1,at=0:10*60, labels=0:10)

#Draw vertical lines to separate 1-min sections
abline(v = c(60, 120, 180, 240, 300, 360, 420, 480, 540), col = "grey")

#Write ACI scores onto plot
text((cutmarks+30), 11, labels = ACI_round)
